# Supplementary material for: Reprogramming anchorage dependency by adherent-to-suspension transition promotes metastatic dissemination
Source: Mol Cancer. 2023 Mar 30;22:63. doi: 10.1186/s12943-023-01753-7 (PMC10061822; doi:10.1186/s12943-023-01753-7)
Supplement: Supplementary file 1 — Additional file 1: Movie S1. Induction and reversibility of AST in HEK293A-ASTTetR cells. Video 1. Video of HEK293A-ASTTetR cell proliferation in normal culture condition. Video 2. Video of HEK293A-ASTTetR cell proliferation after doxycycline treatment. Video 3. Video of HEK293A-ASTTetR cell proliferation after doxycycline removal. [file 12943_2023_1753_MOESM1_ESM.zip]

Archive with 4 entries (4 files):
- Movie S1.docx
- Video_1_293A-TetR.mp4
- Video_2_Dox addition.mp4
- Video_3_Dox removal.mp4
